# Supplementary material for: Novel drug-target interactions via link prediction and network embedding
Source: BMC Bioinformatics. 2022 Apr 4;23:121. doi: 10.1186/s12859-022-04650-w (PMC8978405; doi:10.1186/s12859-022-04650-w)
Supplement: Supplementary file 11 — Additional file 11: Table S2. Predicted drugs for MMP14 and ADAM1. List of potential approved drugs that can target MMP14 and ADAM17. [file 12859_2022_4650_MOESM11_ESM.xlsx]

## Sheet: Supplementary Table S2
(a) CHEMBL3706/ADAM17				(b) CHEMBL3869/MMP14
drug	probability	phase		drug	probability	phase
CHEMBL1289926	0.999997	4		CHEMBL1289926	0.999999	4
CHEMBL1873475	0.99997	4		CHEMBL1873475	0.999998	4
CHEMBL180022	0.999875	4		CHEMBL1789941	0.999995	4
CHEMBL218490	0.999835	4		CHEMBL502	0.999973	4
CHEMBL18	0.99982	4		CHEMBL220492	0.999949	4
CHEMBL19	0.999811	4		CHEMBL18	0.999941	4
CHEMBL502	0.99956	4		CHEMBL180022	0.999933	4
CHEMBL1642	0.999542	4		CHEMBL1421	0.999912	4
CHEMBL1173655	0.998982	4		CHEMBL19	0.999873	4
CHEMBL220492	0.998849	4		CHEMBL1173655	0.999831	4
CHEMBL221959	0.998712	4		CHEMBL1642	0.999815	4
CHEMBL1789941	0.998425	4		CHEMBL218490	0.999734	4
CHEMBL477772	0.997626	4		CHEMBL1289494	0.999685	4
CHEMBL601719	0.994431	4		CHEMBL477772	0.999604	4
CHEMBL17	0.993519	4		CHEMBL17	0.999578	4
CHEMBL255863	0.992211	4		CHEMBL221959	0.998862	4
CHEMBL1421	0.992121	4		CHEMBL1276308	0.997909	4
				CHEMBL715	0.997788	4
				CHEMBL419	0.996404	4
				CHEMBL220491	0.995719	4
				CHEMBL85	0.995385	4
				CHEMBL42	0.995198	4
				CHEMBL255863	0.995044	4
				CHEMBL139	0.995	4
				CHEMBL601719	0.994078	4
				CHEMBL325041	0.99307	4
				CHEMBL21	0.992972	4
				CHEMBL288441	0.990529	4
